# Supplementary material for: Trimethylamine N-Oxide (TMAO) and Indoxyl Sulfate Concentrations in Patients with Alcohol Use Disorder
Source: Nutrients. 2022 Sep 24;14(19):3964. doi: 10.3390/nu14193964 (PMC9572718; doi:10.3390/nu14193964)
Supplement: Supplementary file 1 [file nutrients-14-03964-s001.zip]

Archive with 2 entries (2 files):
- Supplemental Figures Coulbault et al.ppt
- Supplemental Tables Coulbault et al.pdf
